# Supplementary material for: Predominance of Cand. Patescibacteria in Groundwater Is Caused by Their Preferential Mobilization From Soils and Flourishing Under Oligotrophic Conditions
Source: Front Microbiol. 2019 Jun 20;10:1407. doi: 10.3389/fmicb.2019.01407 (PMC6596338; doi:10.3389/fmicb.2019.01407)
Supplement: Supplementary file 1 [file Data_Sheet_1.zip]

Archive with 12 entries (12 files):
- 1Herrmann_et_al_Supplementary_Material_content.pdf
- Herrmann_et_al_Supplementary_Figure1.pdf
- Herrmann_et_al_Supplementary_Figure2.pdf
- Herrmann_et_al_Supplementary_Figure3.pdf
- Herrmann_et_al_Supplementary_Figure4.pdf
- Herrmann_et_al_Supplementary_Figure5.pdf
- Herrmann_et_al_Supplementary_Figure6.pdf
- Herrmann_et_al_Supplementary_Figure7.pdf
- Herrmann_et_al_Supplementary_Figure8.pdf
- Herrmann_et_al_Supplementary_Figure9.pdf
- Herrmann_et_al_Supplementary_Table1.pdf
- Herrmann_et_al_Supplementary_Table2.pdf
